# Supplementary material for: Whole‐genome sequencing identifies interferon-induced protein IFI6/IFI27-like as a strong candidate gene for VNN resistance in European sea bass
Source: Genet Sel Evol. 2023 May 4;55:30. doi: 10.1186/s12711-023-00805-2 (PMC10161657; doi:10.1186/s12711-023-00805-2)
Supplement: Supplementary file 2 — Additional file 2: Table S1. Number of SNPs removed after several quality filters. Details of the number of SNPs removed with quality controls applied on whole-genome sequences and 57K SNP chip data. [file 12711_2023_805_MOESM2_ESM.xlsx]

## Sheet: Feuil1
Additional file 2: Number of SNPs removed after several quality filters
Population		pop A	pop B	Validation
Sequencing, number of SNPs removed with :
	Threshold of MAF<15%	5,129,024	5,773,664	2,441,679
	Threshold of Hardy-Weinberg (10-8)	25,542	27,131	NA
	Threshold of SNP call rate<95	543,210	592,904	207,367
Genotyping rate		0.981	0.981	0.991
Genotyping, number of SNPs removed with :
	Threshold of MAF<10%	4,120	3,344	5,251
	Threshold of Hardy-Weinberg (10-8)	852	6,795	NA
	Threshold of SNP call rate<95	7,375	6,413	9,678
Genotyping rate		0.994	0.995	0.995
